# Supplementary material for: NetworkCommons: bridging data, knowledge, and methods to build and evaluate context-specific biological networks
Source: Bioinformatics. 2025 Feb 5;41(2):btaf048. doi: 10.1093/bioinformatics/btaf048 (PMC11846666; doi:10.1093/bioinformatics/btaf048)
Supplement: btaf048_Supplementary_Data [file btaf048_supplementary_data.zip]

Archive with 9 entries (9 files):
- supp6.png
- supp7.png
- supp2.png
- supp8.png
- supp4.png
- Paton-Turei_NetworkCommons_SupplementaryMaterials_R1_clean.docx
- supp5.png
- supp1.png
- supp3.png
